# Supplementary material for: Chemometrics-Driven Variability Evaluation of Phenolic Composition, Antioxidant Capacity, and α-Glucosidase Inhibition of Sorbus aucuparia L. Fruits from Poland: Identification of Variability Markers for Plant Material Valorization
Source: Antioxidants (Basel). 2023 Nov 5;12(11):1967. doi: 10.3390/antiox12111967 (PMC10668990; doi:10.3390/antiox12111967)
Supplement: Supplementary file 1 [file antioxidants-12-01967-s001.zip]

Archive with 1 entries (1 files):
- antioxidants-2686964-supplementary.pdf
